# Supplementary material for: Biphasic Response of Astrocytic Brain-Derived Neurotrophic Factor Expression following Corticosterone Stimulation
Source: Biomolecules. 2022 Sep 18;12(9):1322. doi: 10.3390/biom12091322 (PMC9496348; doi:10.3390/biom12091322)
Supplement: Supplementary file 1 [file biomolecules-12-01322-s001.zip]

Archive with 1 entries (1 files):
- biomolecules-1752464-supplementary.pdf
